# Supplementary material for: Association between Daytime Sleepiness, Fatigue and Autonomic Responses during Head-Up Tilt Test in Multiple Sclerosis Patients
Source: Brain Sci. 2023 Sep 19;13(9):1342. doi: 10.3390/brainsci13091342 (PMC10526123; doi:10.3390/brainsci13091342)
Supplement: Supplementary file 1 [file brainsci-13-01342-s001.zip]

Archive with 1 entries (1 files):
- brainsci-2598320-supplementary.pdf
